# Supplementary material for: Urinary metals in a spontaneous canine model of calcium oxalate urolithiasis
Source: PLoS One. 2017 May 3;12(5):e0176595. doi: 10.1371/journal.pone.0176595 (PMC5415176; doi:10.1371/journal.pone.0176595)
Supplement: S1 File — (XLSX) [file pone.0176595.s001.xlsx]

## Sheet: Sheet1
IID	Breed	Breed category	Stone phenotype	Age at time of study participation	Age at time of 1st stone diagnosis	Total # of stone episodes	Uroliths present at the time of sampling	Sex (M = male; F = female)	Reproductive status (neutered = N; intact = I)	Diet	Ca/Cre (mg/g)	Cu/Cre (µg/g)	Co/Cre (µg/g)	V/Cre (µg/g)	Fe/Cre (µg/g)	Rb/Cre (µg/g)	Ni/Cre (µg/g)	Sr/Cre (µg/g)	Mn/Cre (µg/g)	Cd/Cre (µg/g)	Cr/Cre (µg/g)	Zn/Cre (µg/g)	Ba/Cre (µg/g)
1	Bichon Frise	Bichon	Case	9	5	4	Yes	F	N	ud	118	209	1.14	42.3	118.5	1390	8.53	137	0.98	0.158	1.11	509	11.5
2	Bichon Frise	Bichon	Case	7	7	4	Yes	F	N	so	95	110	0.93	1.2	24.6	725	3.27	102	0.03	0.018	0.28	179	2.4
3	Bichon Frise	Bichon	Case	10	9	2	Yes	M	N	ud	235	236	1.4	8.2	22.3	1937	8.16	267	4.9	0.149	1.19	626	21.5
4	Bichon Frise	Bichon	Case	8	4	4	Yes	M	N	so	292	307	4.84	15.9	10.5	1568	13.47	306	0.7	0.119	0.48	537	32.2
5	Bichon Frise	Bichon	Case	12	6	3	Yes	M	N	so	475	271	1.32	12.9	176	2856	8.07	521	0.61	0.142	8.08	158	4.5
6	Bichon Frise	Bichon	Case	11	11	1	Yes	M	N	other	24	341	1.57	3.2	15.6	1095	4.08	161	0.23	0.163	0.62	204	7
7	Bichon Frise	Bichon	Case	11	7	3	Yes	M	N	so	43	377	2.27	2.8	25.5	2791	6.83	75	0.06	0.086	0.47	114	4.6
8	Bichon Frise	Bichon	Case	11	7	3	Yes	M	N	ud	140	142	1.13	14.1	14.4	1426	4.06	113	0.21	0.059	1.25	141	2.8
9	Bichon Frise	Bichon	Case	15	9	2	No	M	N	other	33	261	2.79	2.4	22.9	2978	11.13	65	1.82	0.145	1.92	394	11.7
10	Bichon Frise	Bichon	Case	14	13	1	Yes	M	N	so	16	91	2.61	17.9	15.8	1613	9.71	32	0.22	0.022	0.67	412	2
11	Bichon Frise	Bichon	Control	13	NA	NA	NA	F	N	other	22	110	1.97	1.7	13.4	1853	3.76	69	0.3	0.05	0.79	271	3.2
12	Bichon Frise	Bichon	Control	10	NA	NA	NA	F	I	other	49	70	1.6	2.6	20.3	1584	5.12	234	0.09	0.121	0.93	202	10.7
13	Bichon Frise	Bichon	Control	12	NA	NA	NA	F	N	other	39	124	1.79	2.3	19.6	1213	5.26	111	0.18	0.031	1.01	261	8.6
14	Bichon Frise	Bichon	Control	10	NA	NA	NA	F	N	other	66	143	2.97	2.9	10	3607	6.54	128	0.44	0.166	0.53	367	5.4
15	Bichon Frise	Bichon	Control	9	NA	NA	NA	F	N	so	30	108	2.76	2.9	15.9	1695	5.32	53	0.07	0.114	0.29	170	4.2
16	Bichon Frise	Bichon	Control	8	NA	NA	NA	M	N	other	49	52	2.61	14.1	13.1	1887	7.38	204	0.57	0.151	0.87	166	11.8
17	Bichon Frise	Bichon	Control	15	NA	NA	NA	M	N	other	53	232	2.65	3.3	19.4	2466	19.2	83	0.67	0.076	0.83	334	12.8
18	Bichon Frise	Bichon	Control	10	NA	NA	NA	M	N	other	5	77	0.79	16.6	9.7	2608	2.29	14	0.19	0.075	0.8	77	8.3
19	Bichon Frise	Bichon	Control	11	NA	NA	NA	M	N	other	32	248	1.31	14.1	8.5	2783	4.3	125	0.16	0.048	0.81	372	13.8
20	Bichon Frise	Bichon	Control	10	NA	NA	NA	M	N	other	9	124	0.8	14.3	10.3	1015	2.51	16	0.11	0.047	0.63	193	7.8
21	Bichon Frise	Bichon	Control	8	NA	NA	NA	M	N	other	41	56	3.67	2.9	11.9	1009	3.54	63	1.37	0.053	0.23	83	3.6
22	Bichon Frise	Bichon	Control	10	NA	NA	NA	M	N	other	51	178	3.84	19	11.3	2484	30.61	94	0.04	0.369	2.12	1225	2.3
23	Chihuahua	Other	Case	9	6	4	No	M	N	other	135	144	2.14	41.2	22.3	1121	10.34	271	0.45	0.16	2.4	307	9.5
24	Cocker Spaniel	Other	Case	7	5	1	Yes	M	N	other	26	103	0.6	11.6	17.5	2141	5.41	10	0.07	0.108	0.34	106	0.6
25	Fox Terrier	Other	Case	5	4	2	Yes	M	N	other	24	143	1.5	1.3	139.8	1593	10.88	66	0.18	0.094	2.88	341	8.1
26	Havanese	Other	Case	10	3	3	Yes	M	N	ud	137	80	0.7	29.5	13.8	2612	2.19	165	0.87	0.087	0.51	117	16.6
27	Jack Russel Terrier	Other	Case	9	7	2	Yes	M	N	ud	36	287	1.09	3.2	7.4	474	3.8	53	0.39	0.086	1.26	86	8.4
28	Kerry Blue Terrier	Other	Case	17	8	3	Yes	M	N	ud	60	132	2.93	14	18.5	1287	6.26	137	0.36	0.1	3.79	148	16.6
29	Lhasa Apso	Other	Case	9	6	1	No	M	N	ud	16	181	1.1	6.9	11.5	1884	4.44	44	0.06	0.102	0.6	75	8
30	Lhasa Apso	Other	Case	10	5	4	Yes	M	N	ud	252	197	0.61	48.7	7.4	3086	21.2	196	0.03	0.018	1.41	92	1.6
31	Lhasa Apso	Other	Case	11	6	3	Yes	M	N	other	95	52	1.71	6.7	42.5	2604	4.54	140	0.23	0.09	0.45	90	8.7
32	Lhasa Apso	Other	Case	7	7	1	Yes	M	N	other	74	88	2.29	8.7	23.9	1446	4.45	72	0.08	0.079	1.82	142	9.2
33	Lhasa Apso	Other	Case	12	4	5	Yes	M	N	ud	91	135	4.15	20.4	16.7	1069	14.37	432	0.33	0.078	1.72	217	17.7
34	Maltese	Other	Case	6	6	1	Yes	F	N	other	56	71	1.27	1.2	7	1396	11.69	111	0.25	0.405	0.3	318	9.5
35	Miniature Poodle	Other	Control	12	NA	NA	NA	M	N	other	48	223	2.88	2.9	35.5	5094	14.31	252	0.36	0.204	0.33	212	21.2
36	Mixed	Other	Case	6	6	2	Yes	F	N	other	125	202	14.09	2.5	87.1	849	10.2	183	0.43	0.11	1.76	217	11.9
37	Mixed	Other	Case	5	4	2	Yes	M	N	other	127	112	1.93	4.4	58.8	1165	9.99	134	0.42	0.131	0.72	334	8.7
38	Mixed	Other	Case	8	7	1	Yes	M	N	other	53	235	3.56	2.2	50	1359	1.91	103	0.33	0.113	0.23	187	6.6
39	Mixed	Other	Case	7	3	2	No	M	N	other	49	475	2.35	5.3	147	4605	8.56	77	0.99	0.31	1.76	550	9.2
40	Mixed	Other	Case	6	4	2	Yes	M	N	other	60	265	0.57	1	62.1	1766	2.71	53	0.08	0.075	0.1	106	0.6
41	Mixed	Other	Case	11	5	2	Yes	M	N	ud	38	212	0.8	2.8	12.8	1050	6	95	0.05	0.091	1.8	223	13.2
42	Mixed	Other	Case	8	6	2	Yes	M	N	other	61	302	1.11	3.1	13.3	1217	7.24	168	0.51	0.382	0.38	252	14
43	Mixed	Other	Case	9	8	2	Yes	M	N	other	9	83	0.43	17.1	47	882	3.03	12	0.14	0.034	0.35	138	4.5
44	Mixed	Other	Case	12	8	3	Yes	M	N	so	73	83	2.53	7.3	10.8	1607	6.47	138	0.31	0.112	0.61	124	8.4
45	Mixed	Other	Case	7	6	2	Yes	M	N	other	151	129	1	10.1	19.7	701	5.07	203	0.29	0.079	2.18	217	10.8
46	Mixed	Other	Case	10	8	2	Yes	M	N	ud	72	280	1.68	8.9	17.3	2740	9.13	114	0.36	0.11	0.86	172	4
47	Mixed	Other	Control	13	NA	NA	NA	F	N	other	77	44	3.12	3.2	24.8	2821	10.42	261	0.38	0.058	0.82	419	21.1
48	Pomeranian	Other	Case	1	1	1	Yes	F	N	so	78	69	4.95	34.6	12.3	1218	15.64	262	0.1	0.051	0.77	243	15.5
49	Pug	Other	Case	6	5	3	Yes	M	N	other	65	89	1.71	12.7	14.8	2395	17.66	94	0.03	0.113	0.58	168	6
50	Rat Terrier	Other	Case	13	7	2	Yes	M	I	other	46	116	0.25	0.7	228.1	3584	5.63	155	0.32	0.038	0.58	544	25.6
51	Rat Terrier	Other	Case	8	8	1	Yes	M	N	ud	51	123	2.96	5.5	12.8	1036	10.62	76	0.39	0.199	3.23	154	5.9
52	Miniature Schnauzer	Schnauzer	Case	12	10	2	No	F	I	other	93	208	4.66	1.1	18.4	2389	9.21	535	0.31	0.004	0.35	137	11.2
53	Miniature Schnauzer	Schnauzer	Case	8	7	1	No	F	N	other	92	81	0.23	1	13	1827	1.51	16	0.16	0.004	0.25	88	3.5
54	Miniature Schnauzer	Schnauzer	Case	10	9	1	No	F	N	other	48	197	1.96	2.3	54.6	1800	9.93	73	0.38	0.07	0.69	278	5.2
55	Miniature Schnauzer	Schnauzer	Case	9	9	1	No	F	N	other	61	351	1.11	9.7	33.6	2938	6.97	82	1.33	0.09	0.2	243	10.1
56	Miniature Schnauzer	Schnauzer	Case	8	8	2	Yes	F	N	other	110	172	1.75	12.5	32.7	1504	16.33	136	0.64	0.13	0.66	287	13.6
57	Miniature Schnauzer	Schnauzer	Case	15	13	1	Yes	M	N	other	51	475	2.35	5.3	147	4605	8.56	77	0.99	0.31	1.76	550	9.2
58	Miniature Schnauzer	Schnauzer	Case	14	7	2	No	M	N	other	59	255	15.87	218.9	37.5	1963	20.44	67	0.03	0.129	6.88	730	4.1
59	Miniature Schnauzer	Schnauzer	Case	11	3	3	No	M	N	ud	39	273	0.73	1.6	55.6	1180	5.59	23	0.87	0.062	0.74	195	5.4
60	Miniature Schnauzer	Schnauzer	Case	11	7	2	No	M	N	other	176	243	1.39	5.8	14.1	2094	36.35	302	0.35	0.302	1.42	626	17.8
61	Miniature Schnauzer	Schnauzer	Case	9	6	3	Yes	M	N	other	14	217	0.65	1	31.4	1745	2.85	23	0.03	0.004	0.08	93	5.8
62	Miniature Schnauzer	Schnauzer	Case	7	4	2	Yes	M	N	other	60	113	0.36	3	6	1383	2.55	187	0.5	0.022	0.02	125	19.7
63	Miniature Schnauzer	Schnauzer	Case	4	2	2	Yes	M	N	other	8	65	1.37	98.5	88.5	959	10.22	6	0.19	0.043	0.6	238	0.6
64	Miniature Schnauzer	Schnauzer	Case	10	9	2	Yes	M	N	other	147	317	5.32	2.9	245	2021	9.83	518	1.85	0.09	1.18	450	11.4
65	Miniature Schnauzer	Schnauzer	Case	9	9	1	Yes	M	N	other	33	128	0.58	4	41.3	1016	11.11	90	0.35	0.069	0.44	117	8.9
66	Miniature Schnauzer	Schnauzer	Case	5	5	2	Yes	M	N	ud	213	132	9.65	2.8	8.7	2179	4.07	126	0.03	0.004	0.33	77	0.9
67	Miniature Schnauzer	Schnauzer	Case	8	8	1	Yes	M	N	other	10	67	0.45	2.2	4	477	5.19	64	0.15	0.029	0.13	112	3
68	Miniature Schnauzer	Schnauzer	Case	9	9	2	Yes	M	N	other	151	144	1.64	12	8.8	1459	18.92	100	0.28	0.004	1.13	330	11.5
69	Miniature Schnauzer	Schnauzer	Case	9	9	1	Yes	M	N	so	59	337	3.69	31.1	16.8	809	14.92	97	0.5	0.004	0.08	196	5
70	Miniature Schnauzer	Schnauzer	Case	9	9	1	Yes	M	N	other	164	554	2.43	9.7	179.5	2367	10.23	224	2.29	0.203	2.35	409	15.9
71	Miniature Schnauzer	Schnauzer	Case	9	9	1	Yes	M	N	other	67	85	1.38	1.2	76.3	2774	4.93	109	0.24	0.131	1.01	245	2.4
72	Miniature Schnauzer	Schnauzer	Case	6	6	2	Yes	M	N	so	43	255	1.19	8.2	18.8	3152	11.78	76	0.24	0.102	0.8	217	6.4
73	Miniature Schnauzer	Schnauzer	Case	11	11	1	Yes	M	N	other	16	155	18.78	0.61	422.66	1736	4.49	22	0.25	0.04	0.24	139	3.7
74	Miniature Schnauzer	Schnauzer	Control	9	NA	NA	NA	F	N	other	23	218	1.9	10.6	41.9	2999	12.38	114	1.83	0.043	2.14	179	11.3
75	Miniature Schnauzer	Schnauzer	Control	9	NA	NA	NA	F	N	other	13	140	2.5	84	61.6	1549	12.61	18	0.06	0.166	1.97	391	3
76	Miniature Schnauzer	Schnauzer	Control	12	NA	NA	NA	F	N	other	21	106	2.8	1.5	8.4	1184	2.76	66	0.03	0.04	0.02	139	12.4
77	Miniature Schnauzer	Schnauzer	Control	8	NA	NA	NA	F	N	other	64	82	3.74	1.1	13.5	1462	11.96	246	0.19	0.105	3.13	328	12.1
78	Miniature Schnauzer	Schnauzer	Control	10	NA	NA	NA	F	N	other	89	102	3.8	1	14.8	2269	11.16	237	0.3	0.121	0.9	280	15.5
79	Miniature Schnauzer	Schnauzer	Control	7	NA	NA	NA	F	N	other	63	595	2.25	3.9	10.5	2298	19.09	123	0.19	0.253	1.27	559	30.3
80	Miniature Schnauzer	Schnauzer	Control	9	NA	NA	NA	F	N	other	25	65	1.62	13.7	6.7	1403	21.77	79	0.05	0.109	0.63	173	9.2
81	Miniature Schnauzer	Schnauzer	Control	10	NA	NA	NA	F	N	other	35	292	30.55	0.9	32.2	2486	9.92	127	0.16	0.05	0.48	107	11.5
82	Miniature Schnauzer	Schnauzer	Control	9	NA	NA	NA	F	N	other	18	135	1.65	6.8	15.4	480	3.61	132	0.23	0.06	1.01	150	4.9
83	Miniature Schnauzer	Schnauzer	Control	9	NA	NA	NA	F	N	other	49	67	1.6	8.5	21	2545	11.51	135	0.56	0.11	0.62	371	8.1
84	Miniature Schnauzer	Schnauzer	Control	9	NA	NA	NA	F	N	other	110	60	3.74	34.7	21.5	1915	30.9	133	0.17	0.14	1.34	551	8.7
85	Miniature Schnauzer	Schnauzer	Control	13	NA	NA	NA	F	N	other	94	489	52.42	3	94	2151	43.83	385	0.94	0.22	1.85	734	24.9
86	Miniature Schnauzer	Schnauzer	Control	8	NA	NA	NA	F	N	other	24	127	1.02	1.2	41.2	1443	8.03	154	0.4	0.09	0.5	268	7.6
87	Miniature Schnauzer	Schnauzer	Control	8	NA	NA	NA	M	N	other	22	61	37.43	0.6	6.5	2134	7.42	92	0.15	0.088	0.27	109	7
88	Miniature Schnauzer	Schnauzer	Control	11	NA	NA	NA	M	N	other	10	85	0.61	1.3	8.5	1698	2.58	32	0.11	0.069	0.14	99	7.7
89	Miniature Schnauzer	Schnauzer	Control	11	NA	NA	NA	M	N	other	27	344	4.02	5.4	19.7	4316	25.19	41	2.69	0.269	0.63	964	6.3
90	Miniature Schnauzer	Schnauzer	Control	10	NA	NA	NA	M	N	other	31	558	12.17	4.2	60.5	3923	9.99	49	0.32	0.142	0.61	173	4
91	Miniature Schnauzer	Schnauzer	Control	12	NA	NA	NA	M	N	other	17	98	28.14	2	7.4	1428	5.85	74	0.12	0.072	0.1	115	6.9
92	Miniature Schnauzer	Schnauzer	Control	11	NA	NA	NA	M	N	other	19	990	1.43	7.9	135.3	1728	3.5	55	3.5	0.169	1.06	402	16.3
93	Miniature Schnauzer	Schnauzer	Control	9	NA	NA	NA	M	N	other	20	239	0.32	1.4	13.7	2221	7.15	61	0.03	0.004	0.02	281	8.8
94	Miniature Schnauzer	Schnauzer	Control	10	NA	NA	NA	M	N	other	12	177	2.47	54.7	49.2	996	11.52	30	19.07	0.17	1.5	196	13
95	Miniature Schnauzer	Schnauzer	Control	9	NA	NA	NA	M	N	other	48	182	2.6	0.9	14.4	2295	14.49	99	0.03	0.061	0.79	129	0.7
96	Miniature Schnauzer	Schnauzer	Control	10	NA	NA	NA	M	N	other	95	121	4.1	1.7	18.8	1496	9.51	118	3	0.094	0.7	573	9.4
97	Miniature Schnauzer	Schnauzer	Control	8	NA	NA	NA	M	N	other	21	56	1.54	0.7	6.4	924	9.33	325	0.05	0.086	0.37	303	8.6
98	Miniature Schnauzer	Schnauzer	Control	10	NA	NA	NA	M	N	other	14	16	0.08	0.5	64.2	465	1.78	29	0.2	0.004	0.33	49	4.4
99	Miniature Schnauzer	Schnauzer	Control	12	NA	NA	NA	M	N	other	76	653	1.55	1.7	106.9	7492	11.68	122	1.01	0.18	1.1	479	10.7
100	Miniature Schnauzer	Schnauzer	Control	10	NA	NA	NA	M	N	other	39	50	3.01	101.1	15.5	2617	28.42	87	0.17	0.18	0.99	460	11.2
101	Miniature Schnauzer	Schnauzer	Control	8	NA	NA	NA	M	N	other	21	113	3.32	1.7	13	1690	10.87	119	0.32	0.15	0.81	199	31.8
102	Shetland Sheepdog	Other	Case	10	7	2	Yes	F	N	other	52	192	1.67	8.6	50	1702	3.49	54	0.17	0.063	0.39	76	1
103	Shih Tzu	ShihTzu	Case	10	10	1	No	F	N	other	139	219	3.27	3.5	167.5	3743	1.05	490	4.77	0.594	2.16	2066	36.3
104	Shih Tzu	ShihTzu	Case	8	8	1	Yes	F	N	other	122	91	0.51	3.5	25.7	1025	1.46	117	0.25	0.004	0.47	85	1.6
105	Shih Tzu	ShihTzu	Case	9	9	1	Yes	M	N	other	114	86	5.68	9.9	550.4	1954	56.88	213	0.68	0.496	1.48	1617	17.6
106	Shih Tzu	ShihTzu	Case	6	6	1	Yes	M	N	other	63	151	1.38	2.9	12	1843	8.62	107	0.31	0.142	0.61	324	6.1
107	Shih Tzu	ShihTzu	Case	9	7	1	No	M	N	ud	121	51	1.02	28.5	8.6	891	2.64	166	0.49	0.019	1.31	123	10.3
108	Shih Tzu	ShihTzu	Case	9	9	1	Yes	M	N	ud	142	292	3.64	6.9	11.3	1675	10.52	201	0.52	0.14	3.15	141	17.6
109	Shih Tzu	ShihTzu	Case	13	6	2	Yes	M	N	other	119	119	0.77	7	4.2	1667	2.48	261	0.03	0.019	0.15	41	1.5
110	Shih Tzu	ShihTzu	Control	9	NA	NA	NA	F	N	other	10	44	4.35	5.4	9.8	1357	1.05	37	0.08	0.068	0.21	85	3.2
111	Shih Tzu	ShihTzu	Control	13	NA	NA	NA	F	N	other	49	141	1.72	8.8	7.8	1670	17.05	153	0.41	0.082	0.61	345	3.7
112	Shih Tzu	ShihTzu	Control	12	NA	NA	NA	F	N	other	33	63	3.96	2.1	11.4	2078	7.93	80	0.03	0.058	0.36	83	8.2
113	Shih Tzu	ShihTzu	Control	10	NA	NA	NA	F	N	other	102	217	1	3.3	15	2675	8.06	100	0.07	0.15	0.47	457	4.6
114	Shih Tzu	ShihTzu	Control	15	NA	NA	NA	F	N	other	38	124	3.23	6.6	24	4564	25.25	252	0.91	0.3	0.98	509	24.4
115	Shih Tzu	ShihTzu	Control	8	NA	NA	NA	M	N	other	19	88	1.45	1.8	18.7	2035	7.77	63	0.05	0.099	0.26	73	8.5
116	Standard Schnauzer	Other	Control	8	NA	NA	NA	M	N	other	61	65	2	3.4	10.4	2822	24.86	118	0.33	0.318	2.01	253	13.6
117	Standard Schnauzer	Other	Control	11	NA	NA	NA	M	N	other	75	95	1.38	2	38.7	2449	10.31	169	0.41	0.1	0.75	181	13.5
118	Standard Schnauzer	Other	Control	12	NA	NA	NA	M	N	other	20	60	1.42	1	24.2	1333	4.44	73	0.01	0.04	0.22	107	7.4
119	Welsh Terrier	Other	Case	8	5	2	Yes	M	N	other	47	344	3.13	24.3	20	3245	2	354	0.03	0.004	0.7	137	13.2
120	Yorkshire Terrier	Other	Case	6	5	3	No	F	N	so	96	423	1.69	4.5	106.5	2637	8.35	139	29.27	0.688	4	652	22
121	Yorkshire Terrier	Other	Case	7	3	3	Yes	M	N	other	123	41	1.73	2.5	39.9	1963	26.39	173	0.93	0.059	0.42	458	8.2
122	Yorkshire Terrier	Other	Case	4	2	2	Yes	M	N	ud	99	134	2.44	13.3	9.1	1789	8.6	91	0.1	0.16	2.13	216	4.5
